# Supplementary material for: Mapping under-five child malaria risk that accounts for environmental and climatic factors to aid malaria preventive and control efforts in Ghana: Bayesian geospatial and interactive web-based mapping methods
Source: Malar J. 2022 Dec 15;21:384. doi: 10.1186/s12936-022-04409-x (PMC9756577; doi:10.1186/s12936-022-04409-x)
Supplement: Supplementary file 2 — Additional file 2. Figures for supplementary material for online interactive web-based maps for Figs. 4, 5, 6 [file 12936_2022_4409_MOESM2_ESM.zip]

Archive with 5 entries (4 files):
- New folder/
- New folder/Additional file 2.docx
- New folder/Fig 4 malaria_predicted_web.html
- New folder/Fig 5 SE_web.html
- New folder/Fig 6 width_95ci_web.html
